# Supplementary material for: Deep roots delay flowering and relax the impact of floral traits and associated pollinators in steppe plants
Source: PLoS One. 2017 Mar 16;12(3):e0173921. doi: 10.1371/journal.pone.0173921 (PMC5354412; doi:10.1371/journal.pone.0173921)
Supplement: S1 Table — (XLSX) [file pone.0173921.s001.xlsx]

## Sheet: Feuil1
Log Root depth	Flower colour	Flower shape	Partial residuals
			Log Root depth	Flower colour	Flower shape	Log Root depth x Flower colour	Log Root depth x Flower shape
-1.35655		Gullet	-46.1473		-113.605		84.4049
-1.31876		Gullet	-42.2381		-112.887		82.4323
-0.744727		Gullet	-46.1474		-122.41		32.0386
-1.4437	Lilac	Dish	-45.1375	-20.1237	-36.389	43.4337	40.1097
-1.31876	Red	Dish	-131.778	-23.6346	-112.955	-426.145	-40.0434
-1.95861		Gullet	-46.1473		-104.94		135.936
-1.25181	Lilac	Dish	-45.1375	-25.5161	-47.304	29.7652	23.686
-1.31876	Lilac	Dish	-45.1375	-23.6347	-43.4959	34.534	29.416
-1.20761		Gullet	-46.1473		-115.748		71.6571
-1.35655	Blue	Dish	-43.5844	-22.5727	-44.4054	41.879	29.5913
-1.30103	Blue	Dish	-43.5844	-24.1329	-47.5634	37.9244	24.8396
-1.46852	Lilac	Flag	-37.2727	-11.5613	-96.72	52.2951	94.5368
-1.19382		Gullet	-42.2381		-114.685		71.7386
-1.42022	Blue	Gullet	-25.1278	-2.32683	-101.129	65.8049	101.414
-1.284		Gullet	-44.7049		-100.649		92.1952
-1.09691	Lilac	Flag	-23.2727	-8.00436	-88.2343	39.8244	76.7303
-1.69897	Without obvious floral attractants	Without obvious floral attractants	-55.4906	-54.2681	-53.6776	83.7188	108.113
-0.853872		Flag	-55.2968		-106.459		41.3098
-0.920819	Lilac		-88.1964	-77.8766		-12.3688
-0.716699	Without obvious floral attractants	Without obvious floral attractants	-68.0482	-94.4295	-64.2981	13.7486	24.0389
-1.20761		Dish	-37.604		-37.4372		32.2839
-1.46852		Dish	-33.6947		-21.3339		55.8774
-1.31876		Dish	-33.6948		-29.8529		43.059
-1.11919		Dish	-37.604		-42.4669		24.7157
-1.14267	Blue	Dish	-16.5844	-1.5832	-29.5715	53.6438	38.2852
-1.30103		Dish	-37.604		-32.123		40.2799
-0.778151		Flag	-42.2968		-94.5829		47.8288
-2	Without obvious floral attractants	Without obvious floral attractants	-42.4906	-32.8086	-37.4229	118.162	146.878
-1.09691	Lilac	Dish	-18.1375	-2.86913	-29.1153	45.7311	37.4278
-1.19382		Dish	-37.604		-38.2215		31.1037
-1.25181		Dish	-33.6948		-33.661		37.329
-1.26761		Flag	-29.7392		-87.32		89.7216
-1.19382			-82.1054
-1.39794		Dish	-33.6947		-25.3488		49.8363
-0.958607	Purple	Gullet	-19.4351	12.0007	-94.1811	149.955	75.4958
-1.46852		Dish	-33.6947		-21.3339		55.8774
-1.08619		Gullet	-19.1473		-90.4959		88.2644
-1.46852		Dish	-37.604		-22.5956		54.6157
-1.20761	Lilac	Flag	-10.2727	8.10649	-73.5916	60.7097	99.2051
-1.26761		Dish	-37.604		-34.0243		37.4192
-0.835647		Dish	-50.1616		-58.5954		0.447325
-0.950782		Dish	-46.2523		-50.7845		11.5635
-0.950782		Dish	-50.1616		-52.0462		10.3018
-1.18709		Dish	-37.604		-38.6045		30.5274
-1.13966		Flag	-29.7392		-89.2186		78.7708
-1.79588	Without obvious floral attractants	Without obvious floral attractants	-42.4906	-38.5448	-39.6298	103.622	129.407
-0.920819	Purple		-94.9507	-64.5769		95.3159
-1.61979	Without obvious floral attractants	Without obvious floral attractants	-42.4906	-43.4933	-41.5338	91.0785	114.335
-1.33099		Dish	-37.604		-30.4186		42.8445
-1.1549	Blue	tube	-61.0858	-45.7407		21.9588
-1.05552		Dish	-37.604		-46.0885		19.2662
-1.26761		Dish	-37.604		-34.0243		37.4192
-1.09691		Dish	-37.604		-43.734		22.8091
-1.20761		Dish	-37.604		-37.4372		32.2839
-1.31876		Dish	-37.604		-31.1146		41.7973
-0.974694	Blue	Dish	-16.5845	-6.3036	-39.1264	41.6786	23.9081
-0.305395		Gullet	-19.1474		-101.733		21.4357
-1.31876		Flag	-29.7392		-86.561		94.0998
-1.0655		Flag	-29.7392		-90.319		72.4234
-1.35655		Dish	-33.6947		-27.7034		46.2934
-1.35655		Flag	-29.7392		-86.0003		97.3342
-1	Purple	Dish	-37.8918	-5.29279	-51.0956	133.513	12.6654
-0.950782		Dish	-33.6948		-50.7845		11.5635
-1.02687		Dish	-33.6948		-46.4563		18.0762
-1.09691	Red	Dish	-104.778	-2.869	-98.5747	-414.948	-32.0317
-0.801343		Gullet	-31.7049		-94.5954		63.8844
-1.25181		Gullet	-19.1473		-88.1122		102.441
-1.65758	Without obvious floral attractants	Without obvious floral attractants	-55.0481	-54.9889	-41.1252	93.7703	117.57
-1.18046		Dish	-37.604		-38.9817		29.9599
-1.30103		Dish	-33.6948		-30.8613		41.5416
-1.02687		Dish	-37.604		-47.718		16.8145
-1.01773	Purple	Flag	-42.5846	-9.48735	-92.8769	141.869	66.4854
-0.899629	Lilac	Dish	-18.1375	-8.41312	-40.3372	31.6784	20.5423
-1.25964	Lilac	Dish	-18.1375	1.70384	-19.8589	57.3226	51.3558
-2.30103	Without obvious floral attractants	Without obvious floral attractants	-42.4905	-24.349	-34.1681	139.605	172.644
-1.00877		Dish	-37.604		-48.7475		15.2654
-1.00877	Lilac	Dish	-30.6951	-17.9035	-34.1288	39.453	29.8841
-1.16749	Lilac		-62.6389	-45.387		18.2023
-1.4437		Gullet	-19.1473		-85.3506		118.864
-0.966576	Lilac	Flag	-22.8303	-11.2246	-77.1682	43.5404	78.575
-1.1549		Gullet	-19.1473		-89.507		94.1459
-0.928118		Gullet	-31.7049		-92.7709		74.7352
-0.911864	Purple	Dish	-22.8918	7.23041	-41.109	142.235	20.1218
-1.23657	Without obvious floral attractants	Without obvious floral attractants	-40.0482	-51.82	-30.6771	78.7808	96.5355
-1.19382	Without obvious floral attractants	Without obvious floral attractants	-40.0482	-53.0214	-31.1394	75.7354	92.8763
-1.39794	Without obvious floral attractants	Without obvious floral attractants	-40.0482	-47.2852	-28.9324	90.2755	110.347
-0.966576	Without obvious floral attractants	Without obvious floral attractants	-27.4906	-46.8499	-33.5964	59.5481	73.4262
-0.598599	Without obvious floral attractants	Without obvious floral attractants	-40.0482	-69.7484	-37.575	33.336	41.9307
-0.818156		Flag	-23.3876		-77.7276		67.5146
-0.920819		Flag	-23.3876		-76.2042		76.3015
-1.25181	Without obvious floral attractants	Without obvious floral attractants	-12.4906	-23.8342	-15.5124	94.8664	112.84
-1.4437	Without obvious floral attractants	Without obvious floral attractants	-12.4906	-18.4418	-13.4377	108.535	129.264
-0.982967	Without obvious floral attractants	Without obvious floral attractants	-25.0482	-43.9469	-18.4192	75.7157	89.8291
-0.283997		Dish	-16.2524		-58.7133		-15.5073
-0.91364		Dish	-20.1616		-24.159		37.1228
-1.01773	Lilac	Dish	11.8625	24.9057	-3.61938	70.0909	60.6506
-1.19382	Purple	Dish	7.10823	45.154	4.92952	192.319	74.2547
-0.853872	Purple	Dish	-5.44935	23.0432	-14.4078	168.104	45.1582
-1.02687	Purple	Dish	-5.44934	27.9048	-4.56698	180.427	59.9655
-0.703335		Dish	-1.25235		-19.8601		35.3843
-1.19382		Dish	7.39599		6.77853		76.1037
-0.779892	Red	Dish	57.6641	150.665	58.3923	-262.53	115.834
-0.497573			135.337
-0.744727	Red		68.1627	160.175		-242.592
