# Supplementary material for: Deep roots delay flowering and relax the impact of floral traits and associated pollinators in steppe plants
Source: PLoS One. 2017 Mar 16;12(3):e0173921. doi: 10.1371/journal.pone.0173921 (PMC5354412; doi:10.1371/journal.pone.0173921)
Supplement: S2 Table — Mean and Standard Error (SE) at 95% are given. (XLSX) [file pone.0173921.s002.xlsx]

## Sheet: Feuil1
Family	Mean	Standard error
Aizoaceae	105	36.563
Amaranthaceae	280	36.563
Apiaceae	105	25.8539
Asteraceae	130.107	6.90975
Boraginaceae	96	21.1096
Brassicaceae	82	13.8195
Caryophylaceae	107.5	14.9268
Cistaceae	105	21.1096
Crasulaceae	135	36.563
Dipsaceae	105	25.8539
Euphorbiaceae	78	25.8539
Fabaceae	102.4	11.5622
Geraniaceae	78	25.8539
Iridaceae	105	36.563
Lamiaceae	108.75	18.2815
Liliaceae	105	25.8539
Malvaceae	105	25.8539
Nitrariaceae	135	36.563
Papaveraceae	105	36.563
Plantagenaceae	96	21.1096
Poaceae	114.267	9.44052
Primulaceae	91.5	25.8539
Ranunculaceae	91.5	25.8539
Resedaceae	105	25.8539
Rubiaceae	105	36.563
