# Supplementary material for: Deep roots delay flowering and relax the impact of floral traits and associated pollinators in steppe plants
Source: PLoS One. 2017 Mar 16;12(3):e0173921. doi: 10.1371/journal.pone.0173921 (PMC5354412; doi:10.1371/journal.pone.0173921)
Supplement: S3 Table — Model (7): GRM without interaction between significant variables,R2 = 0.40%, df = 89; Model (8): GRM with the interaction between root depth and flower colour, R2 = 0.45%, df = 83; Model (9): GRM with the interaction between root depth and flower shape, R2 = 0.45%, df = 84. (*): P<0.10; *: P<0.05; **: P<0.01; ***: P<0.001; *****: P<0.00001; (ns): Not significant; NA: Not applicable. Excluded = variables not retained by best subset search. Estimate = estimate of regression parameter. (XLSX) [file pone.0173921.s003.xlsx]

## Sheet: Feuil1
Variable	Model (7)			Model (8)			Model (9)
	Estimate	Std. Error	P	Estimate	Std. Error	P	Estimate	Std. Error	P
(Intercept)	116.492	6.861	*****	143.779	23.839	*****	88.973	13.15	*****
Life span: Annual	Excluded			Excluded			NA	NA	NA
Flower shape : Without obvious floral attractants	-16.234	19.5	(ns)	22.364	110.692	(ns)	-1.52	22.789	(ns)
Flower shape : Dish	12.124	5.184	*	2.462	27.619	(ns)	57.108	14.639	***
Flower shape : Gullet	-5.338	5.738	(ns)	-13.563	27.676	(ns)	14.574	15.706	(ns)
Flowershape : Flag	6.064	5.742		-3.723	27.482	(ns)	18.827	18.315	(ns)
Flower colour : Without obvious floral attractants	37.977	21.433	(ns)	-36.839	132.177	(ns)	38.748	21.001	(ns)
Flower colour : Blue	-12.916	6.408	*	32.484	44.9	(ns)	-12.961	6.225	*
Flower colour : Lilac	-11.99	5.036	*	8.004	25.717	(ns)	-11.947	4.978	*
Flower colour : Purple	7.131	6.952	(ns)	-80.375	47.879	(*)	5.8	6.814	(ns)
Flower colour : Red	-17.812	9.863	(ns)	107.041	98.192	(ns)	-16.353	9.504	(ns)
Flower colour : Others	Excluded			Excluded			Excluded
Log Hmax	Excluded			Excluded			NA	NA	NA
Log Root depth	17.234	4.685	***	36.051	14.56	*	-5.597	10.924	(ns)
SLA	Excluded			Excluded			NA	NA	NA
LDMC	Excluded			Excluded			0.057	0.042	(ns)
Log Seed mass	Excluded			Excluded			NA	NA	NA
Log Flower tube depth	8.445	4.826	(*)	8.353	4.808	(*)	10.692	4.845	*
Log Root depth X Flower colour : Without obvious floral attractants	NA	NA	NA	-25.239	15.755	(ns)	NA	NA	NA
Log Root depth X Flower colour : Blue	NA	NA	NA	32.643	32.852	(ns)	NA	NA	NA
Log Root depth X Flower colour : Lilac	NA	NA	NA	13.621	22.144	(ns)	NA	NA	NA
Log Root depth X Flower colour : Purple	NA	NA	NA	-89.825	41.936	*	NA	NA	NA
Log Root depth X Flower colour : Red	NA	NA	NA	99.13	69.448	(ns)	NA	NA	NA
Log Root depth X Flower shape : Without obvious floral attractants	NA	NA	NA	NA	NA	NA	16.264	12.24	(ns)
Log Root depth X Flower shape : Dish	NA	NA	NA	NA	NA	NA	40.268	12.268	**
Log Root depth X Flower shape: Gullet	NA	NA	NA	NA	NA	NA	17.552	12.728	(ns)
Log Root depth X Flower colour : Flag	NA	NA	NA	NA	NA	NA	11.422	16.682	(ns)
