# Supplementary material for: Deep roots delay flowering and relax the impact of floral traits and associated pollinators in steppe plants
Source: PLoS One. 2017 Mar 16;12(3):e0173921. doi: 10.1371/journal.pone.0173921 (PMC5354412; doi:10.1371/journal.pone.0173921)
Supplement: S4 Table — Model (10): GRM without interaction between significant variables, R2 = 0.46%, df = 89; Model (11): GRM with the interaction between root depth and flower colour, R2 = 0.54%, df = 48; Model (12): GRM with the interaction between root depth and flower shape, R2 = 0.50%, df = 82. (*): P<0.10; *: P<0.05; ** P<0.01; ***: P<0.001; *****: P<0.00001; (ns): Not significant; NA: Not applicable. Excluded = variables not retained by best subset search. Estimate = estimate of regression parameter. (XLSX) [file pone.0173921.s004.xlsx]

## Sheet: Feuil1
Variable	Model (10)			Model (11)			Model (12)
	Estimate	Std. Error	P	Estimate	Std. Error	P	Estimate	Std. Error	P
(Intercept)	117.983	6.31	*****	149.874	16.06	*****	104.464	12.966	*****
Family: Others	3.536	2.164	(ns)	3.754	2.079	(ns)	2.46	2.328	(ns)
Family: Asteraceae	13.844	2.438	*****	14.083	2.277	*****	12.004	3.314	***
Life span: Annual	-2.075	1.735	(ns)	-1.717	1.64	(ns)	-1.753	1.908	(ns)
Flower shape : Without obvious floral attractants	Excluded			Excluded			-18.504	23.19	(ns)
Flower shape : Dish	Excluded			Excluded			40.624	13.929	**
Flower shape : Gullet	Excluded			Excluded			7.764	15.62	(ns)
Flowershape : Flag	Excluded			Excluded			8.221	17.984	(ns)
Flower colour : Without obvious floral attractants	13.842	3.811	***	-29.314	17.484	(*)	35.32	19.694	(*)
Flower colour : Blue	-8.429	4.82	(*)	36.386	35.959	(ns)	-12.64	6.184	*
Flower colour : Lilac	-5.005	3.344	(ns)	7.172	23.85	(ns)	-9.142	4.689	(*)
Flower colour : Purple	10.595	4.384	*	-95.376	38.52	*	6.926	5.777	(ns)
Flower colour : Red	-14.335	7.664	(ns)	132.767	77.406	(ns)	-17.126	9.162	(ns)
Flower colour : Others	3.841	3.213	(ns)	-10.853	17.977	(ns)	Excluded
Log Hmax	Excluded			Excluded			NA	NA	NA
Log Root depth	16.568	5.145	**	41.671	13.566	**	5.253	11.919	(ns)
SLA	Excluded			Excluded			NA	NA	NA
LDMC	0.041	0.041	(ns)	0.038	0.038	(ns)	0.048	0.04	(ns)
Log Seed mass	Excluded			Excluded			NA	NA	NA
Log Flower tube depth	Excluded			Excluded			NA	NA	NA
Log Root depth X Flower colour : Without obvious floral attractants	NA	NA	NA	-33.121	14.463	*	NA	NA	NA
Log Root depth X Flower colour : Blue	NA	NA	NA	37.946	29.428	(ns)	NA	NA	NA
Log Root depth X Flower colour : Lilac	NA	NA	NA	13.414	20.499	(ns)	NA	NA	NA
Log Root depth X Flower colour : Purple	NA	NA	NA	-100.138	37.937	**	NA	NA	NA
Log Root depth X Flower colour : Red	NA	NA	NA	123.512	63.973	(ns)	NA	NA	NA
Log Root depth X Flower shape : Without obvious floral attractants	NA	NA	NA	NA	NA	NA	3.226	12.188	(ns)
Log Root depth X Flower shape : Dish	NA	NA	NA	NA	NA	NA	30.677	11.899	*
Log Root depth X Flower shape: Gullet	NA	NA	NA	NA	NA	NA	6.23	13.319	(ns)
Log Root depth X Flower colour : Flag	NA	NA	NA	NA	NA	NA	3.273	16.319	(ns)
